# Supplementary material for: Surgical outcome and prognostic factors in epilepsy patients with MR-negative focal cortical dysplasia
Source: PLoS One. 2021 Apr 14;16(4):e0249929. doi: 10.1371/journal.pone.0249929 (PMC8046256; doi:10.1371/journal.pone.0249929)
Supplement: S1 Dataset — (XLSX) [file pone.0249929.s001.xlsx]

## Sheet: Sheet1
S1 Dataset. Demographics
Number	Group	Sex	Age (,y)	Sz onset age (,y)	Sz, daily	No. of AEDs	Aura	Aura type	GTC	Febrile Sz	CNS infection	Age at surgery (,y)	Duration of Epilepsy (,y)	post op follow-up period (,y)	Pathology
	1= MR-negative 2= MR-positive	1=male 2=female			0=no 1=yes		0=absent 1=present		0=absent 1=present						0=FCD Type I 1=FCD Type II
1	1	2	31	15	0	2	1	abdominal	0	0	0	25	10	7	1
2	1	2	40	7	0	4	1	somatosensory	1	0	0	38	31	5	0
3	1	1	33	13	0	4	0		1	0	0	27	14	10	0
4	1	2	37	20	0	3	0		1	0	0	27	7	13	0
5	1	2	38	9	0	6	1	cephalic	1	0	0	29	20	14	0
6	1	1	45	31	0	3	0		1	0	0	44	13	5	0
7	1	2	22	7	0	4	1	auditory	1	0	0	21	14	4	0
8	1	2	26	9	1	7	1	sensory	0	0	0	26	17	2	0
9	1	2	26	7	0	3	1	sensory	1	1	0	27	20	3	0
10	1	1	27	10	0	3	1	epigastric	0	0	0	27	17	3	0
11	1	2	16	3	1	5	0		1	0	0	8	5	12	1
12	1	1	26	13	0	5	1	psychic	1	0	0	14	1	12	0
13	1	1	25	9	0	4	1	cephalic	1	0	0	22	13	7	0
14	1	2	42	25	0	2	0		1	1	0	30	5	5	0
15	1	1	27	11	1	4	1	auditory	1	0	0	19	8	6	0
16	1	1	43	11	0	2	0		1	0	0	38	27	3	0
17	1	2	22	2	0	7	0		1	1	0	13	11	12	0
18	1	1	42	1	0	1	0		1	1	0	33	32	13	0
19	1	2	31	22	0	4	1	epigastric	1	0	0	31	8	4	1
20	1	2	50	43	0	4	1	auditory	1	1	0	50	7	4	0
21	1	1	26	11	1	4	0		1	0	0	22	11	8	0
22	1	2	48	22	0	4	1	visual	1	0	0	36	14	12	0
23	1	1	47	18	0	3	1	psychic	1	0	0	42	24	9	0
24	1	2	37	8	1	3	1	psychic	1	0	0	31	23	3	1
25	1	2	47	23	0	3	1	abdominal	1	0	0	46	23	4	0
26	1	1	37	19	0	4	1	abdominal	1	0	0	36	17	4	0
27	1	1	25	13	1	3	0		1	0	0	20	7	8	0
28	1	1	40	5	0	3	1	abdominal	1	0	0	35	30	9	0
29	1	2	31	11	0	2	1	psychic	1	0	0	25	14	5	0
30	1	2	44	16	0	2	1	psychic	1	0	0	38	22	10	0
31	1	2	53	28	0	4	1	abdominal	0	0	0	41	13	6	0
32	1	2	54	36	0	3	1	abdominal	0	0	0	45	9	8	0
33	1	2	49	14	1	6	0		1	0	0	42	28	9	0
34	1	1	24	8	0	3	1	psychic	1	1	0	26	18	3	1
35	1	1	56	17	0	4	1	auditory	0	0	0	55	38	4	0
36	1	2	45	37	0	3	1	psychic	0	0	0	44	6	5	0
37	1	2	33	28	0	5	0		0	0	0	31	3	6	0
38	1	1	36	17	0	2	1	cephalic	1	0	0	28	11	4	0
39	1	2	36	12	1	5	1	psychic	1	1	0	35	23	4	0
40	1	2	41	27	0	3	1	abdominal	1	0	0	37	10	5	0
41	1	2	38	24	0	4	1	visual	1	0	0	30	6	7	0
42	1	2	29	7	0	3	1	visual	1	0	0	25	18	7	0
43	1	2	37	12	0	4	0		1	0	0	32	20	6	0
44	1	2	42	24	0	2	1	abdomina	1	0	0	37	13	8	0
45	1	1	25	3	1	5	1	somatosensory	1	0	0	17	14	8	0
46	1	1	34	24	0	4	0		1	1	0	25	1	10	0
47	1	2	38	20	0	3	0		1	0	0	33	13	7	0
48	2	1	28	6	0	5	0		1	0	0	25	19	7	0
49	2	2	53	26	0	2	1	mixed	0	0	0	49	23	4	0
50	2	1	23	14	1	7	1	somatosensory	1	0	0	17	3	10	1
51	2	1	44	2	0	3	1	nonspecific	0	0	0	29	27	18	0
52	2	1	20	9	1	3	1	sensory	0	0	0	20	11	3	1
53	2	1	24	4	1	6	0		1	0	0	23	19	5	1
54	2	2	20	7	0	3	0		1	0	0	13	6	5	0
55	2	2	11	2	0	4	1	cephalic	1	0	0	11	9	3	1
56	2	1	14	5	1	5	1	psychic	0	0	0	9	4	9	1
57	2	1	14	6	1	4	1	psychc	0	0	0	8	2	10	0
58	2	2	27	11	1	4	1	visua/abdominal	1	0	0	22	11	8	0
59	2	2	47	36	0	2	1	epigastric	1	1	0	47	11	2	0
60	2	2	47	8	1	5	0		0	0	0	39	31	11	1
61	2	2	22	1	1	3	0		1	0	0	17	16	7	0
62	2	1	8	2	1	9	0		1	0	0	5	3	7	1
63	2	1	19	7	1	5	1	psychic	0	0	0	15	8	8	1
64	2	1	23	1	1	5	1	psychic	0	0	0	16	15	11	1
65	2	2	42	6	1	4	1	psychic	0	0	0	37	31	7	1
66	2	1	35	0	0	3	1	visual	0	0	0	20	19	18	1
67	2	2	25	11	0	3	1	psychic	0	0	0	20	9	4	0
68	2	2	41	29	1	2	0		1	0	0	33	4	3	0
69	2	2	19	3	0	2	1	abdominal	0	0	0	11	8	5	0
70	2	1	38	22	0	3	0		1	0	0	27	5	12	0
71	2	1	18	3	0	2	1	psychic	0	0	0	11	8	9	1
72	2	2	36	3	1	3	0		0	0	0	30	27	5	1
73	2	2	31	20	0	3	1	psychic	1	0	0	22	2	13	1
74	2	1	19	1	1	3	0		0	0	0	1	1	13	1
75	2	1	20	8	0	5	1	visual	1	0	0	19	11	4	0
76	2	1	20	16	0	1	1	auditory	1	1	0	19	3	5	1
77	2	1	34	7	0	3	0		0	0	0	32	25	5	0
78	2	1	56	34	0	2	1	cephalic	1	0	0	51	17	5	0
79	2	1	34	9	0	5	1	psychic	1	0	0	30	21	8	1
80	2	1	23	9	0	5	0		0	0	0	18	9	8	0
81	2	1	58	15	0	2	0		1	0	0	50	35	10	0
